# Supplementary material for: Melatonin Alleviates Photosynthetic Injury in Tomato Seedlings Subjected to Salt Stress via OJIP Chlorophyll Fluorescence Kinetics
Source: Plants (Basel). 2025 Mar 6;14(5):824. doi: 10.3390/plants14050824 (PMC11901964; doi:10.3390/plants14050824)
Supplement: Supplementary file 1 [file plants-14-00824-s001.zip]

Archive with 1 entries (1 files):
- plants-3512016-supplementary.pdf
